# Supplementary material for: The Emergency Performance of the Hungarian Ambulance Service during the COVID-19 Pandemic
Source: Healthcare (Basel). 2022 Nov 21;10(11):2331. doi: 10.3390/healthcare10112331 (PMC9690681; doi:10.3390/healthcare10112331)
Supplement: Supplementary file 1 [file healthcare-10-02331-s001.zip]

Archive with 1 entries (1 files):
- healthcare-1953078-supplementary.pdf
